# Supplementary material for: Transcriptome-Wide m6A Methylome Profiling in Sorghum following GA3 Treatment under Salt Stress
Source: Int J Mol Sci. 2022 Sep 14;23(18):10674. doi: 10.3390/ijms231810674 (PMC9502315; doi:10.3390/ijms231810674)
Supplement: Supplementary file 1 [file ijms-23-10674-s001.zip]

Archive with 1 entries (1 files):
- ijms-1890743-supplementary.xlsx
