# Supplementary material for: Transcriptome-Wide m6A Methylome Profiling in Sorghum following GA3 Treatment under Salt Stress
Source: Int J Mol Sci. 2022 Sep 14;23(18):10674. doi: 10.3390/ijms231810674 (PMC9502315; doi:10.3390/ijms231810674)
Supplement: Supplementary file 1 [file ijms-23-10674-s001.zip › ijms-1890743-supplementary.xlsx]

## Sheet: Table S1
Table S1.Summary of sequencing data for m6A-seq and RNA-seq
Types	Sample ID	Raw reads (M)	Clean reads (M)	Mapped reads	Mapping ratio(%)
IP-seq	GL_A1	53.22	52.88	98946266	93.55
	GL_A2	59.27	58.9	109199474	92.7
	GL_A3	53.03	52.68	99944751	94.85
	GL_B1	46.15	45.86	85814149	93.56
	GL_B2	39.16	38.91	71986050	92.49
	GL_B3	40.09	39.81	70832221	88.97
Input-seq	GL_A1	55.86	55.28	104399483	94.42
	GL_A2	68.27	67.49	126683439	93.85
	GL_A3	52.54	51.96	98591550	94.87
	GL_B1	52.68	52.05	97805372	93.95
	GL_B2	54.92	54.35	101708911	93.57
	GL_B3	51.18	50.61	93996507	92.86

## Sheet: Table S2
Table S2. List of differential m6A peaks between the studied groups
chr	chromStart	chromEnd	name	score	strand	fold_enrchment	diff.lg.fdr	diff.lg.p	diff.log2.fc
Chr01	53602	61274	LOC8059547	6.3e-45	+	1.65	-1.26	-2.78	-0.608
Chr01	272269	272653	LOC8061372	6.9e-08	+	1.49	-0.799	-1.8	0.611
Chr01	1427678	1427981	LOC8080163	1	+	2.04	-0.663	-1.51	-2.03
Chr01	1674452	1674649	LOC8080178	7.9e-12	+	1.8	-2.14	-4.65	-0.651
Chr01	2050616	2050896	LOC8079684	5e-23	+	1.59	-0.877	-1.96	-0.642
Chr01	2146395	2146591	LOC8079693	0.83	+	2.47	-0.671	-1.53	-0.692
Chr01	3753817	3755042	LOC8061141	7.8e-09	+	2.47	-0.943	-2.12	-0.818
Chr01	4665830	4666171	LOC8084128	0.13	+	1.71	-0.809	-1.82	-0.831
Chr01	4949152	4949401	LOC8083913	2e-10	+	1.95	-0.606	-1.38	0.769
Chr01	5628622	5628949	LOC110430396	4e-19	+	2.29	-1.95	-4.16	-0.622
Chr01	6706127	6707516	LOC8085925	0.066	+	2.13	-1.35	-2.96	-0.661
Chr01	6847998	6848244	LOC8086243	9.5e-09	+	1.56	-1.08	-2.42	-0.729
Chr01	7934623	7936120	LOC8059953	5.8e-07	+	1.6	-1.17	-2.61	-0.739
Chr01	8034394	8034836	LOC8059960	2e-11	+	2	-1.78	-3.82	-0.675
Chr01	8405702	8405953	LOC8063350	2.1e-08	+	2.42	-0.873	-1.96	0.603
Chr01	12125503	12125851	LOC8056784	3.2e-06	+	3.64	-0.96	-2.15	-0.678
Chr01	12188198	12189035	LOC8057222	0.00016	+	2.09	-1.49	-3.28	-0.878
Chr01	13574714	13575467	LOC8062256	0.00072	+	1.92	-1.06	-2.38	-0.799
Chr01	13911745	13911895	LOC8064494	1.9e-06	+	1.71	-0.669	-1.53	-0.59
Chr01	15011314	15012413	LOC110431695	6.3e-14	+	1.85	-0.948	-2.13	-0.658
Chr01	15012510	15012757	LOC110431695	6.3e-14	+	1.82	-0.676	-1.54	0.635
Chr01	15367512	15367711	LOC8064560	2.4e-09	+	1.95	-0.563	-1.3	-0.742
Chr01	16379484	16382296	LOC8065649	1.3e-09	+	1.67	-1.15	-2.55	-0.671
Chr01	19781804	19783458	LOC8067396	0.035	+	1.8	-1.09	-2.45	-0.968
Chr01	20958646	20959204	LOC110433803	7.9e-11	+	1.92	-1.77	-3.8	-0.618
Chr01	30522129	30522813	LOC8062777	3.1e-07	+	1.79	-1.34	-2.95	0.802
Chr01	55811810	55813250	LOC8055130	1.9e-07	+	1.65	-0.955	-2.14	0.671
Chr01	55931272	55931422	LOC8086297	7.4e-06	+	2.36	-1.6	-3.5	-0.683
Chr01	58491952	58492101	LOC8058743	0.011	+	1.37	-0.849	-1.9	0.585
Chr01	59346184	59346730	LOC8058773	8.3e-07	+	2.5	-0.838	-1.88	-0.81
Chr01	59346828	59347571	LOC8058773	8.3e-07	+	2.16	-0.985	-2.21	-0.635
Chr01	59464038	59464189	LOC8058786	2.5e-12	+	1.8	-0.711	-1.61	-0.686
Chr01	61046581	61046881	LOC8066223	1.8e-06	+	2.08	-0.649	-1.48	-0.604
Chr01	61048912	61050739	LOC8066223	1.7e-07	+	2.07	-0.782	-1.77	-0.586
Chr01	61441769	61441969	LOC8066246	3e-10	+	1.93	-1.05	-2.36	-0.635
Chr01	61976391	61976539	LOC8066267	1e-12	+	1.41	-1.85	-3.95	-0.655
Chr01	61976734	61976882	LOC8066267	1e-12	+	1.14	-0.872	-1.95	-0.924
Chr01	62217291	62217438	LOC8066279	1.3e-14	+	1.42	-0.827	-1.86	-0.787
Chr01	66231989	66232239	LOC8082297	0.00076	+	1.65	-0.628	-1.43	0.615
Chr01	67042577	67042777	LOC8083667	0.92	+	2.23	-0.718	-1.63	-0.782
Chr01	67274577	67274873	LOC8084560	5.2e-06	+	1.4	-0.828	-1.86	0.954
Chr01	68366988	68367138	LOC8084002	5e-11	+	1.37	-0.695	-1.58	-1.25
Chr01	68499600	68499846	LOC8081097	1	+	1.21	-1.25	-2.75	-0.598
Chr01	68737799	68737995	LOC8084017	0.00014	+	2.06	-0.843	-1.89	-0.768
Chr01	69573365	69573862	LOC8081461	4e-11	+	2.23	-0.916	-2.06	-0.701
Chr01	70273294	70273445	LOC110429790	1	+	2.08	-1.31	-2.89	-0.914
Chr01	70660792	70661175	LOC8078807	5.1e-10	+	1.45	-1.32	-2.91	1
Chr01	70661273	70662489	LOC8078807	5.1e-10	+	1.65	-0.644	-1.47	0.715
Chr01	71095561	71096049	LOC8054316	2.2e-05	+	1.61	-0.567	-1.31	-0.611
Chr01	71616612	71616762	LOC8078853	4.3e-05	+	1.65	-0.645	-1.47	0.583
Chr01	72052325	72052474	LOC8078874	8.9e-05	+	1.57	-1.33	-2.93	-0.796
Chr01	72433148	72433378	LOC8056852	0.034	+	1.36	-0.963	-2.17	-0.653
Chr01	75312277	75312527	LOC110434014	1	+	1.84	-1.51	-3.31	-0.749
Chr01	75441985	75442185	LOC8082012	3.8e-05	+	2.42	-0.688	-1.57	0.668
Chr01	76214448	76215166	LOC8059835	3.1e-07	+	1.75	-0.815	-1.83	-0.784
Chr01	76328747	76329194	LOC8059842	6.2e-06	+	1.64	-0.894	-2	-0.585
Chr01	76342542	76343129	LOC8082142	6.9e-06	+	1.44	-0.588	-1.35	-0.698
Chr01	78076080	78076229	LOC8085604	6.3e-14	+	1.62	-0.795	-1.79	0.753
Chr01	78613033	78613837	LOC8085695	1.3e-15	+	2	-0.717	-1.63	-0.663
Chr01	79288364	79288513	LOC110433437	0.00042	+	1.47	-1.28	-2.82	-0.724
Chr01	80338050	80338193	LOC8059521	3.2e-13	+	1.67	-1.02	-2.29	0.764
Chr01	1783097	1783297	LOC8080186	4.1e-06	-	1.55	-0.861	-1.93	-0.79
Chr01	1808107	1808296	LOC8080190	2.5e-11	-	1.88	-0.903	-2.03	-0.659
Chr01	2489384	2489634	LOC8057356	4.8e-10	-	1.72	-0.996	-2.24	-0.694
Chr01	3100352	3100602	LOC8057397	0.00013	-	2.24	-0.566	-1.3	-0.933
Chr01	4404729	4405076	LOC8061176	4.2e-07	-	2.13	-0.954	-2.14	0.643
Chr01	4787047	4787238	LOC8084133	2e-08	-	2.16	-1.56	-3.4	-0.66
Chr01	4867806	4867955	LOC8084137	6.6e-10	-	1.74	-1.06	-2.38	-1.34
Chr01	5453404	5454033	LOC8083944	0.00019	-	1.62	-0.601	-1.37	1.2
Chr01	8615680	8616585	LOC8059988	1	-	1.59	-2.5	-5.34	0.591
Chr01	8980564	8981207	LOC8063376	1e-06	-	1.9	-0.808	-1.82	-0.613
Chr01	9335989	9336138	LOC8062927	2.5e-11	-	1.4	-0.728	-1.66	0.711
Chr01	9429577	9429827	LOC110431794	5e-11	-	1.53	-1.3	-2.87	-0.627
Chr01	9884056	9884406	LOC8063419	1.9e-10	-	1.65	-1.46	-3.2	-0.599
Chr01	10934115	10934721	LOC8056722	8.1e-07	-	1.77	-0.83	-1.87	-0.754
Chr01	13279125	13279276	LOC8062245	6.9e-05	-	1.43	-1.13	-2.52	-0.603
Chr01	13437019	13437168	LOC8062482	1	-	1.13	-0.782	-1.77	0.706
Chr01	13446843	13447186	LOC8062484	6.3e-11	-	1.97	-1.43	-3.13	-0.608
Chr01	13810580	13811084	LOC8062507	2.2e-06	-	1.37	-0.68	-1.55	0.682
Chr01	13812162	13812685	LOC8062507	1.7e-05	-	1.92	-0.722	-1.64	0.99
Chr01	14479212	14479461	LOC8062534	2.6e-06	-	1.88	-0.58	-1.33	-0.89
Chr01	14704231	14705857	LOC8064531	3.2e-12	-	2.47	-1.43	-3.12	-0.77
Chr01	18170624	18170949	LOC8065192	2e-10	-	1.98	-0.984	-2.21	0.639
Chr01	19873236	19873436	LOC8067134	0.0001	-	1.62	-0.856	-1.92	0.719
Chr01	23268532	23268679	LOC8059304	0.00032	-	1.93	-1.06	-2.37	-1.54
Chr01	24603364	24603513	LOC8067362	5e-12	-	1.36	-0.582	-1.33	0.675
Chr01	25467326	25467607	LOC8059453	2e-11	-	1.25	-1.35	-2.97	-0.736
Chr01	30333869	30334118	LOC110431800	1	-	1.83	-0.71	-1.61	1.65
Chr01	32792368	32792568	LOC8067876	1e-05	-	1.68	-1.96	-4.25	-0.991
Chr01	34526348	34526577	LOC8155274	7.4e-05	-	1.24	-0.844	-1.9	-0.796
Chr01	46409199	46409547	LOC110435022	4.1e-05	-	2.28	-0.67	-1.53	-0.675
Chr01	46782446	46784713	LOC8059657	1.3e-07	-	2.32	-1.09	-2.44	-0.921
Chr01	47286261	47286510	LOC8059661	5e-14	-	1.77	-1.03	-2.32	-0.688
Chr01	47695211	47695762	LOC110437083	1e-11	-	1.76	-1.8	-3.84	-0.713
Chr01	53348042	53348530	LOC8086255	0.73	-	2.12	-1.59	-3.47	2.73
Chr01	54313546	54313695	LOC110432171	1.6e-13	-	1.95	-1.07	-2.4	-0.675
Chr01	56791754	56792150	LOC8055157	1.6e-08	-	1.75	-1.22	-2.7	-0.622
Chr01	56792395	56792593	LOC8055157	9.3e-08	-	1.33	-0.727	-1.66	0.636
Chr01	58644759	58645008	LOC8058748	0.00044	-	2.89	-0.821	-1.85	-0.63
Chr01	60644951	60645145	LOC8063160	1.7e-10	-	1.86	-0.608	-1.39	0.589
Chr01	60814470	60814618	LOC8063178	8.5e-07	-	1.23	-0.886	-1.98	0.648
Chr01	61393878	61397297	LOC8063206	2.3e-06	-	1.86	-0.763	-1.73	-0.724
Chr01	61887124	61887274	LOC8063225	7.4e-08	-	1.4	-1.24	-2.74	-0.858
Chr01	62258127	62258276	LOC8066282	4.4e-05	-	2.05	-1.16	-2.59	1.04
Chr01	65547611	65547885	LOC8082628	1	-	1.9	-0.944	-2.12	0.728
Chr01	68148934	68149181	LOC8081077	7.6e-08	-	1.6	-0.832	-1.87	-0.711
Chr01	68427206	68427701	LOC8081090	1.5e-06	-	1.74	-0.873	-1.96	0.65
Chr01	68523961	68524160	LOC8081099	1.6e-05	-	1.76	-0.775	-1.76	-1.11
Chr01	69022258	69022409	LOC8084030	0.0035	-	1.31	-1.64	-3.57	-0.918
Chr01	69860414	69860721	LOC8084917	0.00035	-	2.72	-1.18	-2.63	-0.975
Chr01	69868582	69868889	LOC8081480	1e-11	-	1.54	-1.07	-2.4	0.593
Chr01	71479587	71479738	LOC8078849	0.00019	-	1.64	-0.597	-1.37	-1.22
Chr01	72287409	72287558	LOC8085243	0.0085	-	2.06	-0.933	-2.1	-1.1
Chr01	72372913	72373161	LOC8056850	2.5e-19	-	2.76	-0.745	-1.69	-0.666
Chr01	72517082	72517761	LOC8085252	4e-13	-	1.72	-0.829	-1.87	-0.747
Chr01	73014380	73014531	LOC110430958	0.99	-	1.62	-0.621	-1.42	-0.831
Chr01	73078136	73078435	LOC8085294	1	-	1.49	-1.46	-3.2	1.01
Chr01	73095846	73097879	LOC8056882	1	-	1.58	-0.678	-1.54	0.641
Chr01	73502556	73502755	LOC8054203	0.48	-	2.15	-0.792	-1.79	-0.795
Chr01	73825354	73825504	LOC8054227	0.25	-	2.19	-0.854	-1.92	-0.833
Chr01	73902265	73902465	LOC8054231	8.7e-05	-	1.44	-1.39	-3.04	1.08
Chr01	75174186	75174537	LOC8057659	1.6e-07	-	1.79	-0.883	-1.97	-0.76
Chr01	75729723	75731129	LOC8082032	3.5e-07	-	2.23	-2.62	-5.59	-0.679
Chr01	76060006	76060204	LOC8059822	1.8e-05	-	1.3	-0.564	-1.3	-0.813
Chr01	76178768	76178919	LOC8082134	6.3e-14	-	3.11	-0.578	-1.33	-0.701
Chr01	79218176	79218375	LOC8085727	9.8e-07	-	1.32	-2.14	-4.62	0.817
Chr01	80311425	80317239	LOC110431364	5e-12	-	2.52	-1.24	-2.73	-0.645
Chr01	80511089	80511240	LOC8059535	6.8e-08	-	1.85	-0.639	-1.46	1.25
Chr02	482024	482523	LOC8054500	2e-06	+	1.81	-1.51	-3.32	-0.709
Chr02	1584801	1585052	LOC8084283	1	+	1.59	-1.26	-2.77	-0.862
Chr02	3288417	3288663	LOC8086413	8.3e-08	+	1.76	-1.6	-3.49	-0.756
Chr02	4649154	4649800	LOC8081181	0.021	+	1.62	-1.59	-3.48	-0.755
Chr02	4748053	4748248	LOC8081184	3.5e-07	+	1.7	-1.11	-2.47	0.653
Chr02	4856631	4856779	LOC110432380	1	+	1.77	-0.688	-1.57	-0.847
Chr02	4868850	4869247	LOC8081189	3.5e-10	+	2.26	-0.924	-2.08	-1.04
Chr02	4931835	4932283	LOC8060732	4.4e-10	+	2.97	-0.933	-2.1	-0.638
Chr02	5384415	5384566	LOC8060753	1.7e-06	+	1.88	-0.821	-1.85	-0.775
Chr02	5651826	5652074	LOC8060770	9.3e-05	+	1.39	-0.887	-1.98	0.697
Chr02	7473188	7473438	LOC110433152	8.5e-07	+	1.71	-1.43	-3.13	-1.42
Chr02	9664136	9664335	LOC8054425	2.1e-05	+	1.87	-0.629	-1.44	-0.599
Chr02	11405304	11405503	LOC110432229	7.4e-08	+	1.37	-0.58	-1.33	-0.736
Chr02	11406293	11406443	LOC110432229	7.4e-08	+	1.42	-1.31	-2.89	0.953
Chr02	12365366	12365866	LOC8057272	0.00015	+	2.04	-0.854	-1.92	-0.646
Chr02	13662231	13662381	LOC8057316	1.9e-07	+	1.5	-1.33	-2.94	1.54
Chr02	16594977	16595127	LOC8057962	3.7e-10	+	1.45	-0.726	-1.65	-0.672
Chr02	19830600	19830800	LOC8062537	0.015	+	2.78	-0.868	-1.94	-0.608
Chr02	19848171	19848617	LOC8062541	9.1e-07	+	2.31	-0.969	-2.18	-0.583
Chr02	22461408	22461697	LOC8062580	2.4e-08	+	2.36	-0.642	-1.47	-0.662
Chr02	27195679	27197239	LOC8063421	6.5e-08	+	2.58	-1.01	-2.26	-0.702
Chr02	29491231	29492140	LOC110432806	3.6e-09	+	2.03	-0.848	-1.9	0.614
Chr02	41161137	41161617	LOC110433097	0.00011	+	1.74	-1.23	-2.72	-0.594
Chr02	53654247	53654446	LOC8067274	9.5e-05	+	1.32	-0.603	-1.38	0.783
Chr02	55713423	55713623	LOC8054599	2.1e-08	+	1.62	-1.89	-4.03	0.782
Chr02	56561808	56561959	LOC8055591	1.3e-07	+	2.55	-1.39	-3.04	-1.19
Chr02	60106575	60106724	LOC8060289	3.4e-10	+	1.68	-1.51	-3.31	-0.769
Chr02	60113462	60113909	LOC8056006	0.00044	+	1.73	-1.43	-3.13	-0.605
Chr02	60559346	60559579	LOC8080981	6.3e-17	+	1.45	-0.994	-2.23	-0.628
Chr02	60669138	60669701	LOC8062737	2.5e-13	+	1.35	-1.07	-2.4	-0.616
Chr02	61347524	61347670	LOC8081030	5e-07	+	1.19	-1.36	-2.98	0.592
Chr02	62133743	62134041	LOC8083243	7.6e-05	+	1.71	-1.27	-2.8	-0.767
Chr02	62800105	62800697	LOC8063747	9.5e-07	+	2.54	-1.25	-2.75	-0.597
Chr02	64134282	64134932	LOC8057257	1.2e-10	+	2.84	-1.07	-2.39	-0.626
Chr02	64530462	64531194	LOC8058980	3e-07	+	1.75	-1.04	-2.33	-0.982
Chr02	65522601	65522751	LOC8062069	1.3e-24	+	2.65	-1.09	-2.45	-0.95
Chr02	66158446	66159011	LOC8063322	2.8e-08	+	1.86	-0.859	-1.93	-0.637
Chr02	66462438	66462987	LOC8063338	1	+	1.79	-0.724	-1.65	-0.708
Chr02	67899947	67900248	LOC8077435	1.1e-05	+	1.68	-0.608	-1.39	-0.658
Chr02	68423245	68424335	LOC8077472	1.2e-05	+	1.72	-0.573	-1.32	0.727
Chr02	68863004	68863302	LOC8077499	1.7e-08	+	2.46	-1.2	-2.66	-0.632
Chr02	69296293	69296628	LOC8080137	1.7e-06	+	1.55	-0.611	-1.4	0.585
Chr02	69297036	69297524	LOC8080137	1.7e-06	+	1.19	-0.764	-1.73	-0.637
Chr02	69703434	69703784	LOC8081707	2.5e-15	+	1.81	-1.23	-2.72	-0.585
Chr02	73082245	73082785	LOC8060675	0.00022	+	1.27	-1.25	-2.76	-0.736
Chr02	73495820	73496020	LOC8079210	2.1e-05	+	1.54	-0.747	-1.7	0.766
Chr02	73706378	73706578	LOC8079218	3.5e-07	+	1.83	-0.889	-1.99	-0.752
Chr02	74692765	74692915	LOC8066526	0.013	+	1.79	-0.823	-1.86	-0.88
Chr02	74791121	74791366	LOC8072207	5e-16	+	1.72	-0.933	-2.1	0.887
Chr02	75154122	75154364	LOC8072238	0.00051	+	1.66	-0.626	-1.43	0.632
Chr02	76382720	76382949	LOC8078550	4e-11	+	1.18	-0.896	-2.01	1.03
Chr02	76736317	76736467	LOC8078569	0.071	+	1.36	-0.789	-1.78	-0.667
Chr02	76927473	76927821	LOC8074464	2.8e-05	+	1.65	-1.18	-2.62	0.729
Chr02	77189224	77190069	LOC8077504	6.2e-08	+	2.7	-1.01	-2.26	-0.586
Chr02	77481798	77482272	LOC8084981	1.7e-09	+	2.61	-0.911	-2.05	-0.692
Chr02	749431	749581	LOC8054517	6.3e-10	-	2.04	-0.568	-1.31	-0.782
Chr02	1174314	1174653	LOC8084256	5e-36	-	2.17	-0.961	-2.16	-0.793
Chr02	1491441	1491641	LOC8059871	4e-15	-	1.89	-0.643	-1.47	-0.599
Chr02	1892770	1893454	LOC8059891	1.5e-05	-	1.79	-0.577	-1.33	0.586
Chr02	2814449	2814593	LOC110432405	0.92	-	1.67	-1.3	-2.87	-1.5
Chr02	2897827	2898300	LOC8079918	2.3e-06	-	2.45	-1.13	-2.53	-0.672
Chr02	3708780	3709360	LOC8086420	4e-06	-	2.21	-1.29	-2.84	-0.982
Chr02	5067041	5067339	LOC110432579	4.3e-08	-	1.91	-0.871	-1.95	-1.2
Chr02	6060741	6061155	LOC8075051	3e-08	-	2	-0.592	-1.35	-0.816
Chr02	6402306	6402557	LOC8075064	4.8e-10	-	1.42	-0.988	-2.22	-0.979
Chr02	7316122	7316272	LOC8078413	1.7e-07	-	1.56	-0.988	-2.22	0.783
Chr02	7884177	7884326	LOC8078431	3e-07	-	1.38	-2	-4.35	1.02
Chr02	9099487	9099636	LOC8081775	7.9e-17	-	1.65	-0.591	-1.35	-0.837
Chr02	9305768	9305919	LOC8069150	0.00026	-	1.71	-0.632	-1.44	-1.08
Chr02	9480769	9480920	LOC8081806	7.1e-09	-	1.7	-0.852	-1.91	-0.819
Chr02	9578573	9578824	LOC8054416	8.1e-07	-	1.3	-0.789	-1.78	-0.796
Chr02	9639301	9639596	LOC8054421	0.0048	-	2.03	-0.701	-1.59	0.591
Chr02	12432648	12432795	LOC8057276	1.9e-08	-	1.44	-0.825	-1.86	1.26
Chr02	13439251	13440032	LOC110432162	1e-07	-	2.44	-0.854	-1.92	-0.656
Chr02	18806190	18806333	LOC110433028	3.2e-15	-	3.42	-1.23	-2.72	-0.946
Chr02	23468255	23468455	LOC8062596	0.0081	-	2.06	-1.34	-2.95	-0.952
Chr02	47160380	47162687	LOC8063484	1.2e-08	-	2.86	-1.64	-3.56	-0.648
Chr02	54906715	54907243	LOC8055529	2.5e-11	-	1.87	-0.961	-2.16	-0.712
Chr02	54908218	54908418	LOC8055529	2.5e-11	-	1.5	-0.816	-1.83	-0.889
Chr02	57495363	57495513	LOC8056195	1.9e-07	-	1.5	-0.631	-1.44	-1.02
Chr02	58132173	58132524	LOC8056229	8.3e-06	-	3.07	-0.82	-1.84	-0.752
Chr02	58292658	58292807	LOC110432879	1	-	1.3	-0.576	-1.32	-0.632
Chr02	58556838	58557138	LOC8056240	2.2e-07	-	1.65	-1.98	-4.32	-1.05
Chr02	59014641	59018107	LOC8070621	9.3e-09	-	2.73	-1.08	-2.43	-0.678
Chr02	59484224	59484455	LOC8062112	0.0066	-	1.67	-0.695	-1.58	0.809
Chr02	59614967	59615117	LOC8062115	2.5e-08	-	1.43	-0.652	-1.49	-0.971
Chr02	59636955	59637395	LOC8060263	1.8e-06	-	2.42	-1.37	-3.01	-0.962
Chr02	61870628	61870874	LOC8063707	2.5e-13	-	1.52	-0.879	-1.97	0.761
Chr02	62870007	62870156	LOC8055827	6.3e-13	-	1.96	-0.611	-1.4	0.603
Chr02	63030480	63030879	LOC110432998	4e-10	-	1.96	-1.17	-2.6	-0.736
Chr02	63042076	63042275	LOC8055838	0.00051	-	1.93	-0.595	-1.36	-1.98
Chr02	63674852	63675001	LOC8074697	2.5e-14	-	1.9	-1.09	-2.46	1.04
Chr02	63675628	63675974	LOC8074697	2.5e-14	-	2.14	-1.02	-2.3	-0.761
Chr02	63846191	63846491	LOC8054751	7.9e-09	-	2.77	-0.626	-1.43	-0.689
Chr02	63955218	63955461	LOC8055890	1.6e-26	-	1.59	-0.866	-1.94	-0.644
Chr02	64277952	64278249	LOC8054778	3.2e-14	-	1.75	-0.591	-1.35	-0.592
Chr02	65136335	65136528	LOC8059018	1.2e-06	-	1.54	-1.17	-2.6	-1.17
Chr02	65784839	65785135	LOC110432809	2.4e-06	-	1.44	-1.95	-4.17	-1.01
Chr02	66535884	66536135	LOC8063341	1	-	2.02	-1.48	-3.24	0.839
Chr02	66553169	66553414	LOC8055005	0.019	-	2.16	-1.4	-3.07	0.807
Chr02	66862104	66862329	LOC8077226	5.5e-07	-	1.57	-0.59	-1.35	0.726
Chr02	67573997	67574145	LOC8077276	4e-20	-	1.49	-1.3	-2.88	-0.822
Chr02	67907219	67907369	LOC8077437	1.5e-07	-	1.64	-0.766	-1.73	-0.785
Chr02	69271026	69271226	LOC8084053	0.97	-	1.85	-1.28	-2.83	-1.15
Chr02	69272906	69273106	LOC8084053	0.0018	-	1.54	-0.927	-2.08	-0.714
Chr02	70239079	70239229	LOC8084112	1e-05	-	1.84	-0.851	-1.91	0.82
Chr02	70285351	70285976	LOC8086448	3.5e-08	-	2.17	-1.83	-3.9	-0.677
Chr02	72342548	72342697	LOC8060623	8.7e-06	-	1.69	-1.12	-2.5	-0.594
Chr02	72651305	72652512	LOC8060654	3.2e-16	-	1.47	-2.32	-4.99	-0.785
Chr02	73516493	73516985	LOC8061554	1.3e-09	-	2.94	-0.762	-1.73	-0.662
Chr02	74644332	74644481	LOC8073092	3.5e-07	-	2.03	-0.728	-1.66	0.822
Chr02	74644976	74645324	LOC8073092	3.5e-07	-	1.72	-0.82	-1.84	-0.637
Chr02	75073092	75073502	LOC8072226	6.3e-14	-	1.78	-1.01	-2.27	0.68
Chr02	75332679	75332929	LOC8073136	6.2e-08	-	2.38	-0.903	-2.03	-0.647
Chr02	76636461	76637602	LOC8074455	1.2e-07	-	1.56	-2.4	-5.18	0.588
Chr02	77351417	77352015	LOC8077514	3e-07	-	2.33	-1.2	-2.67	-0.624
Chr02	77648359	77648556	LOC8085606	1.2e-10	-	2.03	-1.18	-2.62	-0.646
Chr03	1215040	1215240	LOC8079482	7.9e-07	+	1.49	-1.27	-2.8	0.913
Chr03	2499938	2500294	LOC8080519	0.00033	+	1.36	-0.69	-1.57	-0.599
Chr03	2643911	2644160	LOC8084336	2.2e-09	+	2.1	-1.29	-2.83	-0.748
Chr03	4790570	4791070	LOC8078489	1e-08	+	1.59	-0.834	-1.88	-0.61
Chr03	5716921	5717171	LOC8059139	0.0002	+	1.61	-0.916	-2.06	-1.24
Chr03	8539518	8539718	LOC8070442	3.6e-09	+	1.78	-0.627	-1.43	-0.675
Chr03	8588944	8589094	LOC110433985	0.0001	+	1.77	-0.65	-1.48	0.71
Chr03	10759303	10759502	LOC8074490	3.2e-11	+	1.67	-0.671	-1.53	0.764
Chr03	10910471	10910671	LOC8085818	3.3e-10	+	2.53	-0.632	-1.44	-0.598
Chr03	12091637	12091837	LOC8074531	1.1e-05	+	2.03	-1.03	-2.32	-1.12
Chr03	12303538	12303736	LOC8054666	4e-12	+	1.39	-0.699	-1.59	-1.2
Chr03	12488596	12488914	LOC8074550	0.00091	+	1.58	-1.38	-3.03	2.39
Chr03	12489737	12489888	LOC8074550	4.7e-05	+	2.55	-0.766	-1.74	1.21
Chr03	15865453	15866896	LOC8060365	1.3e-10	+	1.97	-0.797	-1.8	-0.732
Chr03	17803725	17803922	LOC8075326	0.0076	+	1.89	-0.608	-1.39	-0.981
Chr03	36470125	36470469	LOC110433369	1	+	2.17	-0.784	-1.77	-2.27
Chr03	45529558	45529805	LOC8075422	7.9e-14	+	1.97	-0.72	-1.63	-0.654
Chr03	46818749	46819023	LOC8074969	5.4e-05	+	1.47	-0.899	-2.02	-0.74
Chr03	49234506	49234704	LOC8074996	1.1e-08	+	2.14	-0.72	-1.63	-0.849
Chr03	53728742	53728940	LOC8082485	1.3e-05	+	2.15	-0.929	-2.09	-0.609
Chr03	54820358	54820559	LOC8082519	1.1e-06	+	1.95	-0.954	-2.14	-0.887
Chr03	55423106	55423554	LOC8084818	8.9e-10	+	2.5	-0.984	-2.21	-0.644
Chr03	57895414	57895563	LOC8058249	0.00017	+	1.2	-0.657	-1.5	-1.15
Chr03	59085824	59086230	LOC110433949	0.00035	+	1.57	-0.984	-2.21	1.13
Chr03	59467879	59468126	LOC110433947	4.3e-07	+	2.46	-1.33	-2.93	-0.953
Chr03	60388814	60389291	LOC8068059	1	+	1.58	-1.45	-3.18	-0.811
Chr03	60505078	60505229	LOC8057560	2.8e-06	+	1.59	-0.753	-1.71	0.677
Chr03	61055220	61055516	LOC8059171	1	+	2.11	-0.704	-1.6	0.658
Chr03	62088107	62088351	LOC8062143	2.8e-05	+	1.82	-0.603	-1.38	0.602
Chr03	63304911	63305061	LOC8079224	1	+	1.52	-1.34	-2.96	-0.913
Chr03	65530618	65530868	LOC8055272	1	+	1.66	-0.636	-1.45	-0.652
Chr03	65602154	65602303	LOC8082420	0.98	+	1.73	-0.603	-1.38	-1.05
Chr03	66060567	66064177	LOC8085396	5.8e-07	+	1.48	-0.632	-1.44	-0.62
Chr03	67394559	67395059	LOC8058902	1.1e-06	+	1.2	-1.45	-3.17	0.891
Chr03	68635315	68635564	LOC8060990	2.5e-12	+	2.24	-0.707	-1.6	-0.912
Chr03	68920663	68925310	LOC8061004	0.9	+	1.76	-1.45	-3.18	0.863
Chr03	68977719	68977869	LOC8061008	1	+	2	-0.566	-1.3	0.65
Chr03	69283840	69284090	LOC8063143	0.96	+	2.19	-0.681	-1.55	-0.62
Chr03	69365216	69365365	LOC8061473	1.3e-07	+	1.51	-1.31	-2.89	-0.658
Chr03	69869459	69869608	LOC110433363	4.1e-08	+	1.33	-0.856	-1.92	-1.05
Chr03	69970681	69970829	LOC8056109	1.5e-10	+	1.67	-0.623	-1.42	-0.869
Chr03	70309554	70310526	LOC8056125	1.3e-05	+	1.67	-0.801	-1.8	-0.624
Chr03	70606074	70609200	LOC8056143	4.4e-08	+	2.15	-0.969	-2.18	-1.01
Chr03	70641757	70641905	LOC8078707	7.4e-07	+	1.4	-0.58	-1.33	0.741
Chr03	70642002	70642199	LOC8078707	7.4e-07	+	1.63	-0.888	-1.98	0.791
Chr03	70808027	70808225	LOC8078716	1	+	1.27	-1.2	-2.65	1.02
Chr03	72092245	72092396	LOC8067863	0.00042	+	1.76	-0.576	-1.32	-0.84
Chr03	73627701	73627951	LOC8074100	1.3e-08	+	2.37	-0.781	-1.76	0.674
Chr03	404966	405160	LOC8078084	1.4e-08	-	2.15	-1.06	-2.38	0.936
Chr03	921121	921271	LOC8081367	1.6e-07	-	1.41	-0.61	-1.39	0.663
Chr03	3754632	3754933	LOC8084383	1.5e-06	-	3	-1.87	-3.98	-1.11
Chr03	3866238	3866439	LOC8078766	0.00016	-	1.84	-0.919	-2.07	-1.12
Chr03	4747026	4747369	LOC110433814	2.5e-16	-	2.02	-1.19	-2.63	-0.661
Chr03	5938587	5938732	LOC8060782	2e-11	-	1.69	-0.807	-1.82	-0.642
Chr03	6006382	6006633	LOC8060790	0.9	-	1.43	-1.06	-2.38	0.943
Chr03	6875573	6875721	LOC110433452	6.5e-06	-	1.38	-0.801	-1.8	-0.697
Chr03	7320135	7320549	LOC8061363	0.00055	-	1.74	-0.632	-1.44	-0.655
Chr03	8740509	8740658	LOC8070452	7.1e-08	-	1.5	-0.639	-1.46	0.802
Chr03	8909450	8909600	LOC8079086	0.97	-	2.57	-1.09	-2.46	-0.655
Chr03	9053598	9054195	LOC8070466	2.3e-08	-	2.16	-1.02	-2.29	0.597
Chr03	11296982	11297231	LOC8074510	6.8e-09	-	2.1	-0.673	-1.53	-1.06
Chr03	12479344	12479494	LOC8074548	1.4e-08	-	1.44	-1.43	-3.12	-0.8
Chr03	12865044	12865490	LOC8054684	1.6e-10	-	2.18	-1.23	-2.71	-0.616
Chr03	12992393	12992540	LOC8054690	3.2e-34	-	1.47	-0.711	-1.61	0.748
Chr03	16635930	16636129	LOC8086320	3.7e-05	-	1.64	-0.651	-1.49	-0.61
Chr03	16825019	16825358	LOC110433561	1.9e-06	-	2.52	-0.815	-1.83	-0.658
Chr03	46955884	46958956	LOC8074973	0.00087	-	2.24	-1.47	-3.21	0.644
Chr03	50374189	50374339	LOC8075004	0.0027	-	1.88	-1.08	-2.42	-1.13
Chr03	50891362	50891650	LOC8078597	0.066	-	2.66	-1.77	-3.8	-0.726
Chr03	52975613	52977271	LOC8078657	3.8e-05	-	1.44	-1.01	-2.27	-0.621
Chr03	55075246	55075446	LOC8083774	1.9e-05	-	1.22	-0.671	-1.53	-0.77
Chr03	55535027	55535177	LOC110433633	6.6e-05	-	1.41	-0.706	-1.6	0.738
Chr03	56273198	56274452	LOC8084853	6.2e-07	-	1.56	-3.68	-7.39	0.886
Chr03	59448689	59449076	LOC8061864	2.5e-21	-	1.38	-0.644	-1.47	-0.648
Chr03	59911606	59911755	LOC110434093	4.5e-08	-	1.9	-0.978	-2.19	-0.606
Chr03	60139691	60139837	LOC8063095	1.6e-07	-	2.17	-1.51	-3.31	1.01
Chr03	61826240	61826391	LOC8062122	2e-18	-	1.77	-1.42	-3.11	-0.888
Chr03	62495105	62495401	LOC8062173	7.4e-10	-	2.86	-0.908	-2.04	-0.648
Chr03	63244149	63244299	LOC8075606	0.03	-	1.11	-0.948	-2.13	-0.832
Chr03	63399609	63401930	LOC8072105	6.3e-11	-	2.14	-1.96	-4.27	-0.611
Chr03	63515764	63515913	LOC8079238	0.00012	-	1.87	-0.605	-1.38	-0.996
Chr03	63879951	63880199	LOC8079271	7.2e-07	-	1.9	-0.781	-1.77	0.639
Chr03	66837114	66837412	LOC8085437	5.9e-08	-	2.17	-0.578	-1.33	0.676
Chr03	67183489	67183837	LOC8058892	1.3e-06	-	1.72	-0.73	-1.66	-0.938
Chr03	69083047	69083195	LOC8063128	4e-13	-	1.37	-0.896	-2.01	0.721
Chr03	69700775	69701369	LOC110434167	7.9e-07	-	1.85	-0.61	-1.39	0.685
Chr03	70664578	70664728	LOC8056147	9.8e-07	-	1.22	-0.961	-2.16	0.597
Chr03	70833324	70833573	LOC110434104	3.2e-11	-	2.12	-1.08	-2.43	-1.05
Chr03	70861717	70863707	LOC8078720	6.6e-06	-	2.21	-1.31	-2.89	-0.818
Chr03	71733457	71734790	LOC8079826	2.8e-09	-	3.99	-2.15	-4.68	-0.674
Chr03	72409539	72409905	LOC8062283	2.4e-10	-	2.69	-0.766	-1.74	-0.748
Chr03	72583313	72583513	LOC8081318	1	-	1.83	-1.41	-3.09	-1.57
Chr03	72881984	72882574	LOC8062317	4e-09	-	3.09	-1.05	-2.35	-0.592
Chr03	74327180	74327380	LOC8074144	9.3e-09	-	1.48	-1.52	-3.33	-0.808
Chr04	441263	442298	LOC8066483	3.4e-08	+	1.64	-1.05	-2.34	-0.699
Chr04	443076	443518	LOC8066483	3.4e-08	+	2.36	-1.82	-3.88	-0.96
Chr04	465179	465329	LOC8066485	0.0076	+	1.31	-0.797	-1.8	0.793
Chr04	858432	858680	LOC110434955	0.00026	+	1.76	-0.697	-1.58	-0.704
Chr04	2032848	2033946	LOC8068283	5.1e-06	+	1.69	-0.884	-1.98	-0.718
Chr04	3179994	3180420	LOC8069959	0.00093	+	1.69	-0.594	-1.36	0.919
Chr04	3880262	3880507	LOC8074660	2e-09	+	1.8	-0.754	-1.71	-0.731
Chr04	6102809	6102959	LOC110434530	2.7e-10	+	1.17	-0.677	-1.54	0.953
Chr04	10341620	10341947	LOC8078316	3.5e-05	+	2.02	-2.32	-5	-1.31
Chr04	10959170	10960147	LOC110434305	5.1e-08	+	1.93	-1.26	-2.77	0.937
Chr04	14527010	14527806	LOC110435003	3.2e-08	+	1.76	-0.603	-1.38	-0.889
Chr04	16767421	16767666	LOC8077752	5.4e-06	+	3.45	-1.3	-2.87	-0.723
Chr04	42249771	42249921	LOC8056650	7.1e-05	+	1.19	-0.68	-1.55	-0.934
Chr04	44839571	44839769	LOC8056673	6.2e-08	+	1.51	-1.72	-3.71	-0.684
Chr04	46504249	46504395	LOC8084536	1	+	2.12	-1.04	-2.34	-0.792
Chr04	48058614	48058815	LOC8056064	0.74	+	1.29	-0.687	-1.56	-0.747
Chr04	52451010	52451877	LOC8061044	4.3e-09	+	1.99	-0.931	-2.09	-0.693
Chr04	52476787	52477137	LOC8064249	3.5e-08	+	2.23	-0.842	-1.89	0.611
Chr04	52833667	52833817	LOC8064264	4.9e-09	+	1.74	-1.02	-2.29	0.878
Chr04	54920838	54921425	LOC8070583	4.3e-06	+	2.19	-1.64	-3.58	0.775
Chr04	58185409	58185559	LOC110434503	1.9e-09	+	1.5	-1.17	-2.61	-0.657
Chr04	58224158	58224306	LOC8066413	0.025	+	2.24	-0.681	-1.55	0.642
Chr04	59121060	59121908	LOC8075731	8.1e-10	+	1.14	-1.23	-2.72	-0.651
Chr04	59149543	59149692	LOC8075733	0.96	+	2.13	-0.623	-1.42	-1.19
Chr04	59258793	59258993	LOC8075741	5.5e-07	+	1.62	-1.08	-2.43	-0.624
Chr04	60153304	60153552	LOC8071755	4e-11	+	1.84	-0.894	-2	-0.931
Chr04	61123226	61123426	LOC8073855	1.2e-10	+	2.67	-0.779	-1.76	-0.74
Chr04	61245567	61245818	LOC8073162	7.9e-14	+	1.54	-0.894	-2.01	0.777
Chr04	61632137	61632338	LOC8073881	5e-06	+	2.98	-1.15	-2.56	-0.764
Chr04	62027219	62027418	LOC8073193	1	+	1.82	-1.18	-2.62	-0.984
Chr04	62778739	62779091	LOC110434369	2.5e-13	+	2.45	-1.04	-2.34	-0.658
Chr04	63793649	63793798	LOC8076250	6.6e-10	+	1.53	-0.593	-1.36	-1.11
Chr04	64107710	64107860	LOC8078886	3.4e-09	+	1.44	-0.601	-1.37	-1.03
Chr04	64184405	64184805	LOC8078888	0.085	+	1.88	-1.49	-3.28	-0.904
Chr04	65031685	65032242	LOC8075215	5.5e-06	+	2.24	-1	-2.26	-0.77
Chr04	65560022	65560260	LOC8081950	3.2e-11	+	2.24	-1.05	-2.35	0.717
Chr04	66352336	66353203	LOC8081986	4e-11	+	2.82	-2.14	-4.62	-0.581
Chr04	66807184	66807812	LOC8084665	4.4e-05	+	1.63	-1.44	-3.15	0.909
Chr04	706236	706794	LOC8066503	8.1e-07	-	1.5	-1.21	-2.68	0.725
Chr04	1361829	1361979	LOC8068248	1.3e-21	-	2.23	-0.632	-1.44	-1.06
Chr04	3561666	3561863	LOC8069977	1.4e-08	-	1.37	-0.688	-1.56	-0.811
Chr04	3661190	3661440	LOC8074649	0.00066	-	2.46	-1.19	-2.64	-1.07
Chr04	3689685	3689884	LOC8076071	1.3e-08	-	2.31	-1.32	-2.91	-1.37
Chr04	4407400	4407648	LOC8077171	6.3e-11	-	1.61	-0.841	-1.89	-0.609
Chr04	4526957	4527156	LOC8076120	1.7e-05	-	2.49	-0.671	-1.53	-0.682
Chr04	5102907	5103055	LOC8077208	2e-11	-	1.68	-0.888	-1.98	0.831
Chr04	5115960	5116108	LOC8077209	0.0002	-	1.66	-1.54	-3.37	-1.03
Chr04	5505798	5506073	LOC8077635	6e-09	-	1.35	-1.95	-4.18	0.742
Chr04	5779646	5779846	LOC110434991	1.5e-05	-	1.92	-0.831	-1.87	-1.55
Chr04	6682270	6682665	LOC8082902	0.0035	-	1.73	-0.675	-1.54	-1.02
Chr04	10212436	10213492	LOC8078314	3.8e-08	-	1.22	-1.06	-2.37	-0.956
Chr04	10298079	10298478	LOC8085586	1	-	1.58	-0.981	-2.2	-0.861
Chr04	16577838	16578786	LOC110434661	1.5e-07	-	2.26	-0.655	-1.49	-0.6
Chr04	19534040	19534582	LOC110434612	6.3e-12	-	1.84	-1.51	-3.3	0.933
Chr04	42148070	42148514	LOC8084494	1.6e-30	-	1.65	-1.7	-3.67	0.613
Chr04	51121673	51121918	LOC8059612	0.00065	-	1.77	-1.64	-3.56	-0.632
Chr04	51302733	51303743	LOC8059621	1	-	1.5	-0.789	-1.78	0.665
Chr04	51774932	51775182	LOC110434650	1.1e-06	-	1.94	-0.692	-1.57	-0.622
Chr04	51980143	51980294	LOC8061026	1.7e-10	-	1.7	-0.894	-2	-0.65
Chr04	53763379	53763529	LOC8068916	1.4e-05	-	1.74	-1.64	-3.56	-0.623
Chr04	54076832	54077315	LOC8068937	7.4e-08	-	1.86	-1.87	-3.97	-0.675
Chr04	55025086	55025346	LOC8055441	4.1e-05	-	1.73	-0.751	-1.7	-0.682
Chr04	55031397	55031646	LOC8055441	3e-07	-	1.83	-0.903	-2.03	0.677
Chr04	58763307	58763651	LOC110435090	1	-	1.73	-0.93	-2.09	1.29
Chr04	58784560	58784810	LOC110434384	1.7e-08	-	2.52	-0.649	-1.48	-0.648
Chr04	59452704	59452901	LOC8075748	5e-12	-	1.5	-1.43	-3.14	-0.733
Chr04	60272601	60273030	LOC8077720	0.00048	-	1.78	-0.873	-1.96	0.597
Chr04	62036152	62036353	LOC8078382	7.9e-26	-	1.4	-1.06	-2.39	-0.612
Chr04	64482522	64483133	LOC8075188	3.8e-10	-	2.94	-1.72	-3.71	0.605
Chr04	64526098	64526352	LOC8075190	0.00015	-	1.16	-0.894	-2	-1.03
Chr04	66326100	66326251	LOC8081983	2.3e-09	-	1.66	-0.669	-1.52	0.583
Chr04	66339422	66340286	LOC8081985	3e-06	-	1.59	-1.19	-2.64	0.959
Chr04	66373436	66373710	LOC8082742	1.7e-08	-	1.86	-1.11	-2.49	-0.853
Chr04	67212556	67212806	LOC8056423	0.0019	-	1.52	-1.07	-2.41	-0.588
Chr04	68191402	68191553	LOC8055350	1.4e-05	-	1.41	-1.29	-2.85	-1.69
Chr04	68201767	68201917	LOC8055351	0.00044	-	1.67	-0.961	-2.16	0.848
Chr04	68239856	68240006	LOC8055353	2.8e-06	-	2.06	-0.978	-2.19	-0.886
Chr05	738552	738798	LOC8079991	1.9e-09	+	1.85	-1.38	-3.03	-1.07
Chr05	2451926	2452226	LOC8069278	1.6e-07	+	1.87	-0.629	-1.44	0.618
Chr05	5375372	5375762	LOC8070694	3.2e-11	+	1.45	-0.925	-2.08	0.918
Chr05	5436978	5437479	LOC8072734	5.6e-10	+	2.8	-0.994	-2.23	-0.653
Chr05	5561888	5562038	LOC8072741	0.00019	+	1.26	-0.784	-1.77	-0.832
Chr05	6074365	6075116	LOC8073669	1.3e-06	+	1.61	-1.38	-3.04	0.68
Chr05	10818633	10819800	LOC8057118	2.7e-08	+	1.85	-1.43	-3.12	-0.648
Chr05	15021828	15022027	LOC8060034	6.3e-11	+	1.84	-0.664	-1.51	-0.679
Chr05	54492499	54492799	LOC8083107	1.3e-05	+	1.76	-2.12	-4.58	-1.03
Chr05	58547598	58547895	LOC8056974	0.00022	+	2.4	-1.51	-3.31	1.13
Chr05	60754130	60754677	LOC110435423	1.9e-07	+	1.87	-0.875	-1.96	-0.757
Chr05	62616682	62617124	LOC8059350	1.1e-07	+	1.86	-0.615	-1.41	0.639
Chr05	63819843	63821390	LOC110435511	4.8e-10	+	1.73	-1.13	-2.52	-0.842
Chr05	66488355	66488753	LOC8066709	1.9e-05	+	1.92	-0.932	-2.09	-0.675
Chr05	67567852	67568252	LOC8068315	0.00032	+	1.88	-0.713	-1.62	-0.608
Chr05	67590373	67590622	LOC8068317	0.018	+	2.31	-0.707	-1.6	-0.743
Chr05	70681179	70681430	LOC8086003	3.6e-07	+	1.54	-1.53	-3.35	-0.99
Chr05	70859125	70859275	LOC110435613	1.9e-07	+	1.61	-0.612	-1.4	-0.651
Chr05	321720	322210	LOC8079966	6.3e-08	-	2.07	-1.06	-2.38	-0.599
Chr05	2004623	2004973	LOC8083055	1.9e-05	-	2.5	-0.817	-1.84	-0.808
Chr05	14923740	14923890	LOC8060031	9.1e-09	-	1.6	-0.606	-1.38	0.798
Chr05	14987105	14987380	LOC8071589	2.5e-13	-	1.57	-1.03	-2.31	-0.731
Chr05	17843025	17843371	LOC8060079	7.9e-11	-	1.93	-1.97	-4.31	-1.03
Chr05	19249422	19249836	LOC110436042	2.5e-11	-	1.33	-1.13	-2.52	-0.656
Chr05	20081525	20081676	LOC8071812	1	-	2	-1.24	-2.73	1.96
Chr05	41739487	41739820	LOC110435934	5e-11	-	1.86	-1.39	-3.04	1.43
Chr05	53569881	53570026	LOC8083100	3.2e-15	-	1.58	-0.896	-2.01	-0.863
Chr05	55297130	55297479	LOC8057624	5.5e-05	-	1.67	-0.612	-1.4	-0.756
Chr05	57235244	57235672	LOC8083147	7.8e-08	-	1.33	-2.61	-5.57	-0.628
Chr05	57854757	57856698	LOC8083160	4e-11	-	3.11	-2.26	-4.88	-0.702
Chr05	58018235	58019181	LOC110435817	1.6e-12	-	2.57	-1.19	-2.64	-0.871
Chr05	58065106	58065694	LOC8083168	2.7e-05	-	1.76	-0.949	-2.13	-0.624
Chr05	61867505	61868397	LOC8058592	4e-14	-	3.43	-2.53	-5.43	-0.627
Chr05	63423550	63423699	LOC8062640	6.5e-05	-	2.09	-0.823	-1.85	-0.948
Chr05	66010256	66010553	LOC110435595	1.3e-11	-	1.46	-0.651	-1.49	-0.67
Chr05	66430072	66430567	LOC8074381	2.3e-08	-	1.49	-1.44	-3.16	0.614
Chr05	66736637	66737218	LOC8074395	0.00018	-	1.89	-1.05	-2.35	-1.18
Chr05	67610152	67610464	LOC8068319	2.5e-20	-	1.39	-1.04	-2.32	0.659
Chr05	69317459	69317736	LOC8070189	5.9e-08	-	1.82	-0.96	-2.15	-0.597
Chr05	69439908	69440058	LOC8082077	1.7e-10	-	1.12	-0.609	-1.39	-0.966
Chr05	69689822	69689973	LOC8070214	1.3e-06	-	2.07	-0.615	-1.41	0.818
Chr05	69851251	69851402	LOC8070220	9.1e-06	-	1.71	-0.849	-1.91	-0.757
Chr05	69932160	69932406	LOC110435444	0.00056	-	2.54	-0.802	-1.81	-0.692
Chr05	70444156	70444687	LOC8085995	6.5e-08	-	1.92	-1.59	-3.47	-0.583
Chr05	71534146	71534988	LOC110435698	2.5e-05	-	3.03	-1.35	-2.98	-0.627
Chr05	71603667	71603917	LOC8076371	7.1e-06	-	1.64	-0.993	-2.23	-1.08
Chr06	304907	305057	LOC8086049	4.4e-10	+	1.6	-1.24	-2.73	-0.917
Chr06	429769	431597	LOC8080239	1.4e-09	+	1.83	-1.39	-3.04	-0.597
Chr06	2632921	2643366	LOC8066011	0.0015	+	2.53	-0.888	-1.98	0.618
Chr06	3264636	3264835	LOC8083410	0.9	+	2	-0.736	-1.67	-0.867
Chr06	6515080	6515428	LOC8069401	5.8e-09	+	2.54	-1.08	-2.42	-0.696
Chr06	44084091	44084860	LOC8073012	7.2e-06	+	1.73	-0.577	-1.32	-0.613
Chr06	46657640	46657791	LOC8073378	4e-27	+	2.16	-0.751	-1.7	-0.735
Chr06	46814692	46814842	LOC8073388	9.8e-06	+	1.53	-0.89	-1.99	-1.78
Chr06	47659266	47661692	LOC8057474	2.3e-08	+	1.29	-1.59	-3.48	0.818
Chr06	47970213	47970558	LOC8073555	2.8e-05	+	1.66	-1.16	-2.59	0.941
Chr06	48817892	48818042	LOC110436382	1.6e-05	+	2.03	-0.754	-1.71	-0.725
Chr06	49155797	49156186	LOC8073683	6.3e-15	+	3.03	-1.23	-2.72	-0.885
Chr06	49421820	49422121	LOC8073702	1.2e-06	+	2.45	-1.12	-2.5	-0.58
Chr06	54177343	54177539	LOC8155280	2.5e-12	+	2.14	-0.651	-1.49	-0.787
Chr06	55339725	55340393	LOC8063918	0.0002	+	2	-1.5	-3.3	-0.61
Chr06	55500499	55501779	LOC8072286	8.9e-09	+	1.73	-0.769	-1.74	-0.698
Chr06	55585329	55586479	LOC8063933	1.8e-08	+	1.56	-0.661	-1.51	-0.615
Chr06	56047825	56048157	LOC8063951	3.4e-06	+	1.28	-0.842	-1.89	0.587
Chr06	56064541	56064692	LOC8063954	0.00069	+	2.04	-0.904	-2.03	-0.827
Chr06	56077918	56078118	LOC8072328	1	+	1.79	-1.92	-4.09	1.16
Chr06	57706950	57707100	LOC8079555	1e-07	+	1.77	-1.96	-4.25	1.34
Chr06	57775579	57775829	LOC8068462	4.1e-07	+	2.18	-0.804	-1.81	-0.603
Chr06	57906449	57907184	LOC8079566	2e-06	+	1.67	-1.67	-3.62	1.04
Chr06	57954997	57955348	LOC8068475	4.1e-06	+	2.3	-0.671	-1.53	-0.585
Chr06	58790166	58790364	LOC8070257	1.1e-06	+	2.02	-0.669	-1.52	-0.814
Chr06	58905805	58906077	LOC8070264	7.4e-07	+	1.6	-1.02	-2.28	0.755
Chr06	59925656	59925856	LOC8085859	0.12	+	1.2	-0.612	-1.4	-0.645
Chr06	61147811	61148061	LOC8076528	1.1e-09	+	2.24	-1.3	-2.87	0.612
Chr06	2153271	2153420	LOC8065997	7.2e-06	-	1.75	-0.626	-1.43	-0.993
Chr06	2726324	2726572	LOC8083397	1.3e-07	-	1.92	-0.756	-1.71	0.581
Chr06	3828286	3828437	LOC8083422	1	-	2.14	-1.18	-2.63	-0.816
Chr06	9077097	9077246	LOC8069424	2.2e-05	-	2.47	-0.766	-1.74	-0.703
Chr06	10931973	10932123	LOC8085783	1	-	1.31	-0.768	-1.74	-0.778
Chr06	12523085	12523809	LOC110436587	3.2e-15	-	2.47	-1.29	-2.83	0.582
Chr06	14487657	14488154	LOC8086455	3.3e-06	-	2.51	-1.13	-2.53	-0.599
Chr06	15655813	15655961	LOC110436170	3.7e-08	-	2.02	-0.939	-2.11	-0.807
Chr06	31745544	31745856	LOC8082746	1.5e-06	-	1.49	-0.608	-1.39	-0.586
Chr06	32355065	32355266	LOC8070933	1e-13	-	2.38	-0.97	-2.18	-0.595
Chr06	41826142	41826293	LOC8072057	4.8e-05	-	1.56	-0.652	-1.49	-0.839
Chr06	44366885	44367185	LOC8073025	4e-11	-	2.23	-1.66	-3.61	-0.763
Chr06	45179910	45180205	LOC8080300	1.8e-10	-	2	-0.619	-1.42	-0.584
Chr06	45228658	45228906	LOC8080301	3.8e-06	-	1.84	-1.82	-3.89	-0.922
Chr06	48078129	48078573	LOC8073560	7.2e-06	-	1.77	-1.2	-2.67	-0.775
Chr06	48149446	48149786	LOC8058674	0.015	-	1.89	-0.699	-1.59	-0.677
Chr06	48479732	48480211	LOC8073570	1	-	1.73	-1.15	-2.57	-0.973
Chr06	48512612	48512951	LOC8058703	1	-	2.24	-1.29	-2.84	-0.773
Chr06	48922368	48922568	LOC110436344	1	-	1.35	-0.872	-1.95	1.02
Chr06	49477829	49478179	LOC8060183	1.5e-07	-	2	-0.805	-1.81	-0.66
Chr06	50670465	50670863	LOC8075926	1.1e-07	-	2.11	-1.64	-3.56	-0.682
Chr06	51018141	51018291	LOC8054280	1.7e-06	-	1.62	-0.564	-1.3	-0.648
Chr06	52621378	52621871	LOC8083360	9.3e-06	-	1.77	-1.26	-2.79	0.732
Chr06	52829129	52829278	LOC8055970	4e-13	-	2.18	-1.67	-3.61	-0.728
Chr06	54357675	54357921	LOC8057676	7.9e-11	-	2.64	-0.821	-1.85	-0.598
Chr06	54463448	54463942	LOC8060436	6.5e-07	-	1.96	-0.973	-2.19	-0.662
Chr06	54561552	54561702	LOC8057692	2.8e-07	-	1.26	-0.77	-1.75	-0.79
Chr06	54661249	54661398	LOC8057701	1.3e-15	-	1.83	-0.618	-1.41	-0.651
Chr06	55093635	55094630	LOC8071089	7.4e-09	-	1.68	-2.32	-5.02	-0.898
Chr06	55121263	55121663	LOC8060473	6.3e-11	-	1.86	-1.96	-4.26	-0.774
Chr06	55457426	55457624	LOC8072280	0.0028	-	1.52	-1.92	-4.08	1.03
Chr06	55705856	55706115	LOC8072302	1	-	1.67	-0.627	-1.43	-0.628
Chr06	55971125	55972582	LOC8072320	2e-14	-	1.65	-1.79	-3.83	-0.616
Chr06	56072438	56072934	LOC8063955	0.18	-	1.2	-2.57	-5.49	0.783
Chr06	56321908	56322158	LOC8065844	9.5e-08	-	1.92	-0.963	-2.17	-0.851
Chr06	56828664	56828913	LOC8066811	0.0058	-	1.45	-1.28	-2.82	-0.998
Chr06	57054205	57055240	LOC8074743	0.0013	-	1.62	-2.24	-4.85	-0.694
Chr06	57323363	57323735	LOC8066854	6.2e-05	-	1.62	-0.701	-1.59	-0.603
Chr06	57423631	57423825	LOC8074766	1.5e-07	-	2.48	-0.666	-1.52	-0.645
Chr06	57521558	57521756	LOC8068447	1.7e-10	-	1.98	-1.64	-3.55	-0.771
Chr06	57632617	57632868	LOC110436355	1.5e-09	-	2.35	-0.615	-1.41	-0.712
Chr06	59513595	59513791	LOC8082577	1	-	1.88	-0.789	-1.78	-0.924
Chr07	1160771	1160970	LOC8068551	0.00017	+	1.64	-0.869	-1.95	-1.06
Chr07	1328647	1328846	LOC8066088	5.8e-06	+	1.38	-0.913	-2.06	0.691
Chr07	1452167	1452315	LOC8066093	0.00019	+	1.28	-1.03	-2.32	-0.748
Chr07	1820886	1821134	LOC8068578	8.5e-09	+	1.34	-1.8	-3.84	-0.629
Chr07	2126034	2126376	LOC8074045	6.6e-10	+	1.74	-1.05	-2.36	0.83
Chr07	2706054	2706253	LOC8074078	7.9e-11	+	3.25	-0.763	-1.73	-0.61
Chr07	4118556	4118754	LOC8076579	4.7e-06	+	2.31	-0.749	-1.7	-1.06
Chr07	4267594	4268191	LOC8067844	0.00013	+	2.54	-0.666	-1.52	-0.739
Chr07	5304486	5305132	LOC8080860	1.3e-10	+	2.32	-2.72	-5.77	-0.748
Chr07	5480437	5480636	LOC8080870	8.5e-07	+	1.3	-0.996	-2.24	-0.655
Chr07	6629198	6629763	LOC8069689	1.1e-06	+	1.63	-0.603	-1.38	0.743
Chr07	7592224	7592425	LOC8085013	0.00013	+	1.73	-0.636	-1.45	-1.01
Chr07	7597981	7598550	LOC8085013	4.5e-07	+	1.43	-1.01	-2.27	0.708
Chr07	8415750	8415948	LOC8071165	3.8e-08	+	1.93	-0.727	-1.66	-0.82
Chr07	8420488	8420637	LOC8071165	5.6e-08	+	1.92	-0.89	-1.99	-0.948
Chr07	9157992	9158756	LOC8072161	0.00011	+	1.83	-0.894	-2	-1.09
Chr07	9166886	9167087	LOC8072162	6.3e-14	+	1.58	-0.937	-2.1	0.648
Chr07	23488576	23488724	LOC110436927	1	+	1.5	-1.33	-2.93	-1.75
Chr07	27546583	27546861	LOC8069846	5e-13	+	1.68	-2.11	-4.55	-1.27
Chr07	27567007	27580453	LOC8069846	5e-13	+	1.46	-1.18	-2.61	-0.625
Chr07	40122790	40122991	LOC8071026	7.8e-06	+	1.48	-0.637	-1.45	0.682
Chr07	51445394	51445670	LOC8070022	1	+	1.47	-0.676	-1.54	-1.41
Chr07	52293080	52293379	LOC8070040	1	+	1.64	-1.22	-2.7	-0.739
Chr07	52671592	52671842	LOC8073534	1.1e-08	+	2.08	-0.892	-1.99	-0.726
Chr07	53435809	53436986	LOC110437336	6.3e-11	+	1.76	-0.929	-2.09	-1.14
Chr07	55311184	55311384	LOC110437052	1.6e-10	+	4.36	-0.89	-1.99	-1.2
Chr07	55313839	55313989	LOC110437052	0.99	+	1.38	-0.572	-1.32	-1.46
Chr07	55316510	55323464	LOC8075392	1e-11	+	2.18	-0.572	-1.32	-0.825
Chr07	55920142	55920388	LOC110436853	7.9e-12	+	2.05	-0.851	-1.91	-0.779
Chr07	56924412	56924558	LOC8080602	1	+	1.45	-0.567	-1.31	-1.28
Chr07	57301524	57301770	LOC8080615	6.6e-07	+	3.1	-1.3	-2.87	-0.717
Chr07	60899380	60915330	LOC8058021	4.8e-09	+	1.82	-1.01	-2.27	0.754
Chr07	64300102	64300339	LOC8055199	1	+	1.83	-2.05	-4.44	-1.38
Chr07	1743826	1744126	LOC8066100	3e-06	-	1.47	-1.48	-3.25	0.772
Chr07	1749907	1750738	LOC8066100	1	-	1.4	-0.947	-2.13	-0.977
Chr07	1807513	1807828	LOC8066104	1.6e-12	-	1.84	-0.594	-1.36	-0.715
Chr07	2950514	2950663	LOC8067808	1.1e-09	-	1.46	-0.564	-1.3	0.633
Chr07	3232188	3232336	LOC8076547	0.00034	-	1.43	-0.821	-1.85	1.34
Chr07	4808708	4808856	LOC8069627	3.7e-09	-	1.21	-0.712	-1.62	-1.43
Chr07	5451198	5451399	LOC110437074	5e-21	-	1.49	-0.905	-2.04	0.707
Chr07	8946988	8947337	LOC8086053	1.1e-06	-	2.84	-0.905	-2.04	-0.697
Chr07	12298050	12298350	LOC8057879	1	-	1.79	-1.38	-3.04	-2.53
Chr07	16061723	16061923	LOC8073270	7.8e-09	-	1.47	-0.709	-1.61	-0.788
Chr07	19319887	19320137	LOC8076261	5e-14	-	1.67	-1.74	-3.73	-0.813
Chr07	37232273	37232495	LOC110437149	1	-	1.36	-0.787	-1.78	1.12
Chr07	50142345	50142495	LOC8070004	2e-17	-	1.56	-1.03	-2.31	0.646
Chr07	51409402	51409552	LOC8073519	0.014	-	2.24	-0.84	-1.89	-0.747
Chr07	55812374	55812724	LOC8075652	1e-16	-	2.53	-1.19	-2.63	-0.821
Chr07	56946315	56947522	LOC8077841	6.9e-05	-	1.69	-1.08	-2.42	0.632
Chr07	58263168	58263568	LOC8080646	1.2e-05	-	2.11	-1.43	-3.13	-1.08
Chr07	60755481	60755778	LOC8058005	7.2e-05	-	2.16	-0.604	-1.38	-0.736
Chr07	61534090	61534814	LOC8060558	0.0003	-	1.87	-1.48	-3.24	-0.978
Chr07	62588803	62593024	LOC8060611	2.2e-07	-	1.96	-1.02	-2.3	-0.886
Chr07	64119113	64119705	LOC8064040	2.5e-05	-	2.02	-1.13	-2.52	-0.656
Chr08	1157153	1157301	LOC8071413	5.8e-08	+	1.74	-0.732	-1.67	-0.631
Chr08	2204275	2204474	LOC8074829	0.0036	+	2.14	-0.655	-1.49	0.607
Chr08	4344965	4345262	LOC8073468	6.6e-07	+	2.72	-1.27	-2.8	-0.588
Chr08	4358078	4358328	LOC8079847	0.0039	+	1.93	-1.34	-2.95	-1.04
Chr08	5528637	5528786	LOC8079885	4.2e-08	+	1.51	-0.658	-1.5	0.589
Chr08	13555739	13557559	LOC8084227	1.3e-23	+	1.62	-3.1	-6.31	0.684
Chr08	25544739	25544938	LOC110429628	1	+	1.52	-1.07	-2.41	1.44
Chr08	44875077	44877058	LOC110429885	3.2e-13	+	2.06	-0.941	-2.11	-0.627
Chr08	48742063	48742260	LOC8064097	5e-13	+	1.7	-0.802	-1.81	-0.651
Chr08	49962265	49962549	LOC8064576	1.7e-05	+	2.45	-1.24	-2.73	0.625
Chr08	52719243	52719394	LOC8067243	1e-09	+	2.05	-1.19	-2.64	-0.94
Chr08	56121312	56121562	LOC8068862	6.3e-14	+	2.05	-0.801	-1.81	-0.875
Chr08	56679779	56679976	LOC110429719	1	+	2.43	-0.962	-2.16	-1.33
Chr08	56689852	56690051	LOC8068110	1e-09	+	1.93	-1.43	-3.13	-1.12
Chr08	56746053	56746249	LOC8074244	0.0014	+	2.12	-1.53	-3.36	-1.62
Chr08	58488072	58488270	LOC8069739	1e-10	+	1.47	-0.694	-1.58	-0.909
Chr08	59816147	59816297	LOC8070142	2.1e-06	+	1.58	-0.863	-1.93	0.789
Chr08	60146714	60146864	LOC8070153	7.9e-17	+	1.98	-0.702	-1.59	0.831
Chr08	60943178	60943372	LOC8071486	1	+	1.46	-1.05	-2.36	-0.982
Chr08	61103597	61103797	LOC8071493	5e-05	+	1.92	-0.626	-1.43	-0.714
Chr08	13846	14067	LOC8072888	4.6e-09	-	1.41	-0.607	-1.39	0.706
Chr08	1270990	1271244	LOC8071420	0.00013	-	1.26	-0.595	-1.36	-0.581
Chr08	1536685	1536930	LOC8071439	1	-	1.74	-0.915	-2.06	1.04
Chr08	1966971	1967169	LOC8071456	0.84	-	1.81	-2.4	-5.14	-1.15
Chr08	2438249	2441216	LOC8067167	7.9e-12	-	1.86	-1.95	-4.2	1.19
Chr08	2466938	2467088	LOC8074846	4.7e-08	-	1.9	-1.2	-2.65	-1.23
Chr08	2885661	2885810	LOC8066945	0.00028	-	1.95	-1.09	-2.44	-0.631
Chr08	3669334	3669533	LOC110429811	3.2e-14	-	2.18	-1.13	-2.53	-0.78
Chr08	4182631	4183080	LOC8079845	1.7e-06	-	1.41	-0.866	-1.94	-0.625
Chr08	5855851	5856052	LOC8079895	1.2e-10	-	2.25	-0.961	-2.16	0.737
Chr08	6480999	6482127	LOC8054109	2.7e-05	-	2.15	-1.38	-3.04	-0.648
Chr08	14163312	14163501	LOC110429927	7.4e-09	-	2.3	-0.841	-1.89	-1.11
Chr08	16190338	16190533	LOC110429884	1	-	1.53	-0.638	-1.46	-1.22
Chr08	22128038	22133646	LOC8155407	4.5e-07	-	1.52	-0.853	-1.91	0.793
Chr08	34468974	34469270	LOC110437558	5e-07	-	1.7	-1.04	-2.34	1.48
Chr08	46354816	46355622	LOC8064072	1	-	1.44	-0.792	-1.79	-0.72
Chr08	49192123	49192273	LOC8064107	1.5e-09	-	1.58	-0.821	-1.85	-0.6
Chr08	51321335	51322251	LOC8064603	2.5e-07	-	1.33	-1.01	-2.26	-0.765
Chr08	52643878	52644025	LOC8067238	1.6e-25	-	2.16	-1.28	-2.82	-0.606
Chr08	55726724	55726872	LOC8068849	1.6e-17	-	1.84	-0.635	-1.45	-0.587
Chr08	55848785	55849034	LOC8068083	0.0063	-	2.21	-0.66	-1.51	-0.671
Chr08	57672460	57673670	LOC8074285	3.1e-10	-	1.35	-1.3	-2.87	-0.593
Chr08	58133907	58134158	LOC8074302	7.2e-09	-	1.84	-0.736	-1.67	-0.741
Chr08	58891033	58891316	LOC8076645	2.9e-07	-	1.31	-0.663	-1.51	-0.926
Chr08	60011205	60011404	LOC8084387	2.5e-13	-	2.16	-0.936	-2.1	-0.819
Chr08	60264390	60264691	LOC110429685	4e-11	-	1.92	-1.12	-2.5	-1.23
Chr08	60545472	60545721	LOC8071472	2.5e-11	-	1.53	-1.3	-2.87	-0.673
Chr08	60546383	60546682	LOC8071472	2.5e-11	-	2.24	-1.08	-2.42	-0.617
Chr08	60695313	60695564	LOC8084421	2e-12	-	2.68	-1.84	-3.94	-1.07
Chr08	61212939	61213089	LOC8085845	7.9e-18	-	2.44	-1.38	-3.03	-0.77
Chr08	61269015	61269261	LOC8086104	1e-09	-	1.92	-1.11	-2.47	-1.33
Chr08	61811557	61811707	LOC8065220	1.2e-06	-	2.6	-1.29	-2.84	-0.69
Chr08	62129745	62130585	LOC8071527	2.3e-08	-	2.05	-1.95	-4.25	-0.667
Chr08	62585659	62585809	LOC8065266	1	-	2	-0.731	-1.67	-1.07
Chr09	984730	985029	LOC8068661	1	+	1.47	-0.686	-1.56	0.661
Chr09	1808044	1808854	LOC8068706	5.4e-09	+	1.46	-0.645	-1.47	0.595
Chr09	3073117	3073765	LOC110430034	3.2e-11	+	2.9	-0.682	-1.55	-0.634
Chr09	3988148	3988444	LOC8069484	1.2e-06	+	2.5	-1.47	-3.22	-1.12
Chr09	4250214	4250403	LOC110430527	1	+	1.29	-0.903	-2.03	-1.23
Chr09	4268215	4268414	LOC8075979	1.3e-07	+	3	-0.761	-1.72	-0.85
Chr09	6071566	6071862	LOC8071221	1.2e-05	+	2.14	-0.606	-1.38	-0.748
Chr09	7968315	7969361	LOC8065883	0.022	+	2.08	-1.48	-3.25	0.91
Chr09	22363304	22363904	LOC8066754	0.96	+	1.78	-1.28	-2.83	-0.843
Chr09	47743520	47745518	LOC8085075	1.3e-06	+	1.82	-0.773	-1.75	0.749
Chr09	48892157	48893720	LOC8076941	7.9e-06	+	1.52	-0.967	-2.18	-0.654
Chr09	49822643	49824054	LOC8058465	2e-07	+	1.74	-2.15	-4.68	-0.752
Chr09	50202319	50202515	LOC8077137	1	+	1.65	-1.95	-4.18	0.704
Chr09	52295552	52295931	LOC8061784	0.00013	+	1.35	-0.642	-1.46	0.844
Chr09	52893779	52894080	LOC8077000	1	+	1.81	-0.892	-1.99	-1.35
Chr09	55012491	55012691	LOC8082983	9.3e-07	+	2.96	-0.903	-2.03	-0.932
Chr09	55824677	55825675	LOC8068987	3e-08	+	1.68	-0.732	-1.67	0.642
Chr09	56165545	56165796	LOC8061093	2.6e-06	+	3.2	-1.13	-2.53	-0.744
Chr09	56388275	56388524	LOC110430286	8.9e-07	+	1.78	-0.68	-1.55	0.674
Chr09	56817028	56817277	LOC8074569	1.6e-18	+	2.65	-0.721	-1.64	-0.684
Chr09	58842086	58842336	LOC8066557	0.00041	+	1.7	-0.581	-1.33	0.586
Chr09	59219042	59219483	LOC8066567	3.5e-09	+	2.32	-1.12	-2.5	-0.615
Chr09	1156767	1157264	LOC110430576	1.4e-05	-	2	-0.702	-1.59	-0.666
Chr09	5571959	5572109	LOC110430090	0.00026	-	1.69	-1.49	-3.27	-1.68
Chr09	6373493	6373905	LOC8080941	0.74	-	1.59	-1.43	-3.11	0.905
Chr09	9402584	9402784	LOC8055724	2e-13	-	1.8	-1.11	-2.49	-0.635
Chr09	14792593	14792941	LOC8058284	2.3e-06	-	1.92	-1.35	-2.97	-0.805
Chr09	15356483	15356683	LOC8066654	8.1e-05	-	1.64	-0.619	-1.41	-1.24
Chr09	33318743	33319412	LOC110430027	1.6e-07	-	1.75	-1.26	-2.77	0.723
Chr09	42812502	42813797	LOC8061891	2.4e-07	-	2.1	-2.01	-4.36	-0.772
Chr09	46329448	46329840	LOC8077921	4e-11	-	2.57	-1.48	-3.25	-0.746
Chr09	47496995	47497763	LOC8076833	0.00017	-	2.49	-1.28	-2.82	-0.812
Chr09	48743034	48743183	LOC8076933	1.1e-05	-	2.82	-0.871	-1.95	-2.38
Chr09	48975780	48976029	LOC8076944	4.3e-09	-	2.22	-0.841	-1.89	-0.585
Chr09	49486005	49486399	LOC8076959	3.2e-11	-	2	-0.848	-1.9	-0.594
Chr09	51073557	51073942	LOC8072504	1	-	1.42	-1.26	-2.78	0.915
Chr09	51813033	51813553	LOC8072536	1.3e-07	-	1.72	-1.85	-3.95	-0.849
Chr09	52526712	52526861	LOC8076984	1.7e-09	-	2.09	-1.38	-3.03	0.587
Chr09	53214991	53215142	LOC8077021	1.6e-08	-	1.8	-1.73	-3.72	1.32
Chr09	54114630	54114877	LOC8067476	1	-	3	-0.695	-1.58	0.689
Chr09	55651614	55651915	LOC8061054	4.4e-08	-	1.31	-2.01	-4.36	0.815
Chr09	55726314	55726618	LOC8061060	0.00025	-	2.29	-1.01	-2.27	-0.978
Chr09	56092190	56092448	LOC8061090	1.3e-08	-	1.8	-1.28	-2.81	0.683
Chr09	56520814	56521212	LOC8061119	2.8e-06	-	2.21	-1.23	-2.72	-0.658
Chr09	57042630	57043076	LOC8063587	1.3e-06	-	2.21	-0.565	-1.3	-0.77
Chr09	57510208	57510507	LOC8074614	1.8e-05	-	1.79	-0.722	-1.64	-1.05
Chr09	58808813	58809602	LOC8066555	0.97	-	2.15	-1.34	-2.96	-1.14
Chr10	28251	28502	LOC110430883	4e-07	+	2.67	-0.654	-1.49	-1.02
Chr10	1610160	1610808	LOC8068380	4.4e-09	+	1.43	-1.49	-3.25	-0.623
Chr10	2989391	2989776	LOC8068782	6.8e-10	+	1.95	-1.59	-3.47	-0.882
Chr10	3907781	3907929	LOC110430870	1.7e-05	+	1.57	-0.816	-1.83	-1.25
Chr10	4246982	4248315	LOC8070901	2.8e-05	+	1.3	-1.05	-2.35	-0.699
Chr10	5583164	5583314	LOC8065440	1e-06	+	1.44	-1.72	-3.7	-0.679
Chr10	8309407	8314393	LOC8057882	3.2e-11	+	1.61	-1.49	-3.27	-0.602
Chr10	15184574	15184772	LOC8072825	4.3e-07	+	1.94	-0.681	-1.55	0.899
Chr10	18057298	18057594	LOC110431359	1.1e-08	+	1.91	-1.24	-2.74	0.602
Chr10	19315288	19315438	LOC110430779	2e-06	+	1.89	-0.796	-1.8	0.801
Chr10	19315587	19315837	LOC110430779	0.00052	+	1.74	-1.12	-2.5	-0.821
Chr10	23010672	23010873	LOC8078297	1.5e-07	+	2.35	-0.712	-1.62	0.698
Chr10	48220831	48220981	LOC8072696	0.011	+	1.73	-0.769	-1.74	1.93
Chr10	49025275	49025523	LOC8076706	1.4e-06	+	2.31	-1.06	-2.37	-0.584
Chr10	50118148	50118742	LOC8076727	1e-11	+	2.73	-2.14	-4.65	-0.623
Chr10	51705109	51705310	LOC8065050	1.8e-08	+	1.95	-0.703	-1.59	-1.13
Chr10	53614749	53615416	LOC8067656	7.9e-12	+	1.93	-0.6	-1.37	-0.701
Chr10	53709331	53710426	LOC8067658	1	+	2.02	-0.867	-1.94	-0.671
Chr10	54570006	54570657	LOC8067698	5e-06	+	2.37	-0.935	-2.1	-0.657
Chr10	54872295	54872445	LOC8067711	7.4e-07	+	1.58	-0.565	-1.3	-1.22
Chr10	54899911	54901379	LOC8058405	7.9e-08	+	1.25	-1.02	-2.28	-0.603
Chr10	56818688	56819327	LOC110430801	4.9e-08	+	2.44	-0.636	-1.45	-0.594
Chr10	57372508	57372655	LOC8083290	2.6e-06	+	1.61	-1.16	-2.58	-0.734
Chr10	58314545	58314896	LOC8063791	5.4e-06	+	1.74	-1.49	-3.26	0.676
Chr10	59223051	59223566	LOC8063839	2.2e-10	+	1.44	-1.95	-4.15	-0.65
Chr10	59804128	59804277	LOC8065614	3.2e-06	+	1.67	-0.644	-1.47	-1.11
Chr10	1549722	1549873	LOC8068375	1.6e-16	-	1.85	-1.56	-3.4	-1.18
Chr10	1587363	1587701	LOC8069052	9.3e-10	-	1.44	-0.654	-1.49	-1.2
Chr10	2009466	2009616	LOC8069077	6.8e-10	-	1.71	-0.657	-1.5	0.903
Chr10	2494020	2495111	LOC8068430	7.9e-12	-	2.59	-1.51	-3.31	-0.638
Chr10	3398723	3398921	LOC8069169	4.5e-06	-	1.73	-1.26	-2.77	-2.38
Chr10	5211343	5211635	LOC8065416	1	-	1.53	-0.726	-1.65	-0.595
Chr10	6051966	6052215	LOC8077309	3.4e-07	-	1.51	-0.672	-1.53	-0.687
Chr10	6428431	6428678	LOC8077323	5.6e-09	-	2.09	-1.03	-2.3	-0.799
Chr10	6861145	6861393	LOC110431384	9.8e-09	-	2.15	-1.47	-3.21	-1.03
Chr10	7417264	7417559	LOC8080043	1.9e-06	-	2.36	-0.781	-1.76	-0.775
Chr10	7439070	7439271	LOC8070783	3.2e-07	-	2.26	-0.681	-1.55	-0.931
Chr10	7991286	7991628	LOC8081281	4.9e-08	-	1.67	-0.986	-2.21	-0.592
Chr10	10890861	10891005	LOC8065768	5.5e-10	-	2.05	-0.908	-2.05	-0.726
Chr10	13045820	13045966	LOC8076399	0.01	-	1.33	-0.611	-1.4	-0.812
Chr10	13796107	13796453	LOC8076406	2.5e-09	-	1.66	-1.24	-2.74	-1.07
Chr10	14462743	14463919	LOC8072810	3.1e-10	-	1.77	-0.896	-2.01	0.755
Chr10	16904169	16904317	LOC110431249	1.7e-09	-	1.64	-0.843	-1.89	-1.32
Chr10	23211164	23211558	LOC8072930	4.7e-08	-	1.46	-0.619	-1.42	-0.654
Chr10	46708251	46708702	LOC110431026	9.1e-08	-	1.75	-0.784	-1.77	-1.05
Chr10	46710499	46710850	LOC110431026	9.1e-08	-	2.06	-0.909	-2.05	-1.32
Chr10	47362163	47362363	LOC8072684	1.4e-09	-	1.94	-0.606	-1.38	-0.644
Chr10	47957012	47957553	LOC8061937	3e-08	-	2.45	-2.09	-4.51	-0.611
Chr10	48190906	48191157	LOC110431229	3e-07	-	2.17	-0.879	-1.97	0.743
Chr10	48813339	48813485	LOC8061959	1.7e-05	-	2.51	-0.704	-1.6	-0.654
Chr10	51046365	51046516	LOC8065033	9.3e-06	-	1.7	-0.636	-1.45	-0.621
Chr10	52845097	52845621	LOC8082273	5e-13	-	2.54	-1.77	-3.8	-0.597
Chr10	53713023	53713745	LOC8083464	2.6e-05	-	2.59	-0.72	-1.63	0.843
Chr10	55269554	55269703	LOC8058421	1.1e-10	-	1.45	-0.942	-2.12	-0.728
Chr10	55361528	55361824	LOC8069342	2.5e-14	-	1.5	-1.06	-2.39	0.604
Chr10	55963337	55963534	LOC8058460	1.7e-06	-	2.37	-0.741	-1.68	0.781
Chr10	56493833	56494030	LOC8083184	1	-	2.17	-0.961	-2.16	-1.39
Chr10	57792278	57792478	LOC8077735	6.3e-15	-	1.27	-0.744	-1.69	1.05
Chr10	57798201	57798451	LOC110430998	2.4e-06	-	2.36	-0.717	-1.63	-0.865
Chr10	58341983	58342133	LOC8063795	2e-17	-	2.63	-0.978	-2.2	-1.06
Chr10	59837629	59837826	LOC8064983	2.5e-06	-	1.78	-1.15	-2.55	1.49
Chr10	59840642	59841512	LOC8064983	2.5e-06	-	1.74	-0.61	-1.39	0.703
NW_018396495.1	9275	9961	LOC8155339	2e-07	+	2.21	-2.19	-4.76	3.14
NW_018396495.1	16529	17435	LOC8155530	0.093	-	3.83	-0.756	-1.72	2.64
NW_018396507.1	10537	10735	LOC8155690	7.9e-15	+	3.4	-1.94	-4.14	-0.89

## Sheet: Table S3
Table S3. List of genes with significant changes in m6A and mRNA transcript abundance in sorghum.
Gene	Pattern	Chr	Peak start	Peak end	peak_diff.lg.FDR	peak_diff.lg.P	peak_diff.log2.FC	exp_FC	exp_log2FC	exp_p	exp_q
LOC110435934	Hyper_down	Chr05	41739488	41739820	-1.39	-3.04	1.43	0.649637	-0.622295	0.0297688	0.119823
LOC8069689	Hyper_down	Chr07	6629199	6629763	-0.603	-1.38	0.743	0.63507	-0.655012	0.00716565	0.0416443
LOC8072504	Hyper_down	Chr09	51073558	51073942	-1.26	-2.78	0.915	0.666609	-0.585087	0.00132053	0.0108465
LOC8072888	Hyper_down	Chr08	13847	14067	-0.607	-1.39	0.706	0.61743	-0.695652	0.000705665	0.00645602
LOC8074697	Hyper_down	Chr02	63674853	63675001	-1.09	-2.46	1.04	0.556368	-0.845887	1.11e-05	0.000188273
LOC8077635	Hyper_down	Chr04	5505799	5506073	-1.95	-4.18	0.742	0.666958	-0.584331	0.00725622	0.0419915
LOC8081480	Hyper_down	Chr01	69868583	69868889	-1.07	-2.4	0.593	0.580785	-0.783923	4.37e-06	8.32e-05
LOC8084494	Hyper_down	Chr04	42148071	42148514	-1.7	-3.67	0.613	0.489474	-1.0307	2.56e-06	5.16e-05
LOC110434167	Hyper_up	Chr03	69700776	69701369	-0.61	-1.39	0.685	2.27688	1.18706	1.83e-13	1.34e-11
LOC8056974	Hyper_up	Chr05	58547599	58547895	-1.51	-3.31	1.13	1.9559	0.967834	7.16e-05	0.000935274
LOC8058460	Hyper_up	Chr10	55963338	55963534	-0.741	-1.68	0.781	1.82922	0.87123	2.13e-05	0.000326764
LOC8058743	Hyper_up	Chr01	58491953	58492101	-0.849	-1.9	0.585	2.54054	1.34513	3.74e-19	5.76e-17
LOC8059988	Hyper_up	Chr01	8615681	8616585	-2.5	-5.34	0.591	2.08151	1.05763	8.23e-11	4.2e-09
LOC8062112	Hyper_up	Chr02	59484225	59484455	-0.695	-1.58	0.809	2.86978	1.52094	2.25e-16	2.36e-14
LOC8063341	Hyper_up	Chr02	66535885	66536135	-1.48	-3.24	0.839	2.9695	1.57022	1.58e-08	5.31e-07
LOC8066282	Hyper_up	Chr01	62258128	62258276	-1.16	-2.59	1.04	1.52813	0.611769	0.000128011	0.00154225
LOC8068319	Hyper_up	Chr05	67610153	67610464	-1.04	-2.32	0.659	1.70784	0.772173	4.29e-06	8.2e-05
LOC8072328	Hyper_up	Chr06	56077919	56078118	-1.92	-4.09	1.16	2.65787	1.41027	7.45e-09	2.69e-07
LOC8074464	Hyper_up	Chr02	76927474	76927821	-1.18	-2.62	0.729	1.565	0.646158	0.00288505	0.0204342
LOC8077137	Hyper_up	Chr09	50202320	50202515	-1.95	-4.18	0.704	2.37712	1.24922	5.71e-10	2.54e-08
LOC8082628	Hyper_up	Chr01	65547612	65547885	-0.944	-2.12	0.728	2.16098	1.11168	1.33e-19	2.2e-17
LOC8083360	Hyper_up	Chr06	52621379	52621871	-1.26	-2.79	0.732	1.63605	0.710215	0.00124937	0.0103708
LOC8084112	Hyper_up	Chr02	70239080	70239229	-0.851	-1.91	0.82	1.59851	0.676732	0.000199261	0.00224164
LOC8084853	Hyper_up	Chr03	56273199	56274452	-3.68	-7.39	0.886	1.77259	0.82586	1.55e-07	4.32e-06
LOC8085013	Hyper_up	Chr07	7597982	7598550	-1.01	-2.27	0.708	1.54814	0.63054	1.37e-05	0.000225129
LOC110429719	Hypo_down	Chr08	56679780	56679976	-0.962	-2.16	-1.33	0.638136	-0.648064	6.83e-06	0.000123553
LOC110432380	Hypo_down	Chr02	4856632	4856779	-0.688	-1.57	-0.847	0.386718	-1.37065	9.22e-09	3.28e-07
LOC110434014	Hypo_down	Chr01	75312278	75312527	-1.51	-3.31	-0.749	0.314972	-1.6667	1.58e-13	1.18e-11
LOC110434991	Hypo_down	Chr04	5779647	5779846	-0.831	-1.87	-1.55	0.622444	-0.683983	0.0034501	0.0235628
LOC110436927	Hypo_down	Chr07	23488577	23488724	-1.33	-2.93	-1.75	0.663986	-0.590775	0.0534743	0.181166
LOC8056195	Hypo_down	Chr02	57495364	57495513	-0.631	-1.44	-1.02	0.643316	-0.6364	0.025515	0.107514
LOC8056784	Hypo_down	Chr01	12125504	12125851	-0.96	-2.15	-0.678	0.588302	-0.76537	0.000176992	0.00203403
LOC8057222	Hypo_down	Chr01	12188199	12189035	-1.49	-3.28	-0.878	0.660584	-0.598186	0.000987758	0.00856841
LOC8058249	Hypo_down	Chr03	57895415	57895563	-0.657	-1.5	-1.15	0.594386	-0.750527	0.000394014	0.00395515
LOC8061119	Hypo_down	Chr09	56520815	56521212	-1.23	-2.72	-0.658	0.582371	-0.779991	1.32e-05	0.000217137
LOC8064107	Hypo_down	Chr08	49192124	49192273	-0.821	-1.85	-0.6	0.646095	-0.630183	1.44e-07	4.04e-06
LOC8064531	Hypo_down	Chr01	14704232	14705857	-1.43	-3.12	-0.77	0.653694	-0.613313	0.00115433	0.00975502
LOC8065997	Hypo_down	Chr06	2153272	2153420	-0.626	-1.43	-0.993	0.61858	-0.692968	0.0235861	0.101799
LOC8066854	Hypo_down	Chr06	57323364	57323735	-0.701	-1.59	-0.603	0.455528	-1.13439	5.24e-07	1.26e-05
LOC8067656	Hypo_down	Chr10	53614750	53615416	-0.6	-1.37	-0.701	0.597254	-0.743584	0.0010215	0.00881771
LOC8068849	Hypo_down	Chr08	55726725	55726872	-0.635	-1.45	-0.587	0.599508	-0.73815	0.000110079	0.0013525
LOC8069401	Hypo_down	Chr06	6515081	6515428	-1.08	-2.42	-0.696	0.556003	-0.846835	0.000258103	0.00279261
LOC8071420	Hypo_down	Chr08	1270991	1271244	-0.595	-1.36	-0.581	0.567357	-0.817672	2.11e-08	6.94e-07
LOC8071493	Hypo_down	Chr08	61103598	61103797	-0.626	-1.43	-0.714	0.403931	-1.30782	2.05e-07	5.5e-06
LOC8072105	Hypo_down	Chr03	63399610	63401930	-1.96	-4.27	-0.611	0.532581	-0.908926	0.000171238	0.00197683
LOC8072684	Hypo_down	Chr10	47362164	47362363	-0.606	-1.38	-0.644	0.579772	-0.786442	0.00253914	0.0184107
LOC8074697	Hypo_down	Chr02	63675629	63675974	-1.02	-2.3	-0.761	0.556368	-0.845887	1.11e-05	0.000188273
LOC8080646	Hypo_down	Chr07	58263169	58263568	-1.43	-3.13	-1.08	0.667671	-0.582791	0.00653364	0.0389082
LOC8081318	Hypo_down	Chr03	72583314	72583513	-1.41	-3.09	-1.57	0.402228	-1.31391	1.78e-05	0.000281277
LOC8084128	Hypo_down	Chr01	4665831	4666171	-0.809	-1.82	-0.831	0.595639	-0.747489	0.001346	0.0110292
LOC8084421	Hypo_down	Chr08	60695314	60695564	-1.84	-3.94	-1.07	0.521434	-0.939442	0.00021401	0.00237723
LOC8085995	Hypo_down	Chr05	70444157	70444687	-1.59	-3.47	-0.583	0.501625	-0.99532	3.18e-16	3.26e-14
LOC8059612	Hypo_up	Chr04	51121674	51121918	-1.64	-3.56	-0.632	1.77928	0.831296	2.55e-11	1.42e-09
LOC8060079	Hypo_up	Chr05	17843026	17843371	-1.97	-4.31	-1.03	1.67195	0.741534	0.0139397	0.0694168
LOC8061044	Hypo_up	Chr04	52451011	52451877	-0.931	-2.09	-0.693	1.99038	0.99304	6.75e-12	4.05e-10
LOC8062245	Hypo_up	Chr01	13279126	13279276	-1.13	-2.52	-0.603	2.8814	1.52677	2.95e-24	9.13e-22
LOC8068059	Hypo_up	Chr03	60388815	60389291	-1.45	-3.18	-0.811	9.7275	3.28207	2.24e-129	1.71e-125
LOC8070621	Hypo_up	Chr02	59014642	59018107	-1.08	-2.43	-0.678	1.51455	0.598894	0.0235071	0.101516
LOC8072930	Hypo_up	Chr10	23211165	23211558	-0.619	-1.42	-0.654	1.55653	0.638332	0.00171721	0.0134278
LOC8073519	Hypo_up	Chr07	51409403	51409552	-0.84	-1.89	-0.747	3.67061	1.87602	7.3e-50	1.29e-46
LOC8076120	Hypo_up	Chr04	4526958	4527156	-0.671	-1.53	-0.682	1.81737	0.861855	5.84e-10	2.59e-08
LOC8078489	Hypo_up	Chr03	4790571	4791070	-0.834	-1.88	-0.61	1.89221	0.920074	1.81e-08	6.04e-07
LOC8078886	Hypo_up	Chr04	64107711	64107860	-0.601	-1.37	-1.03	1.5295	0.61306	0.000225515	0.00248457
LOC8079966	Hypo_up	Chr05	321721	322210	-1.06	-2.38	-0.599	1.5022	0.587076	0.00720146	0.0417783
LOC8080860	Hypo_up	Chr07	5304487	5305132	-2.72	-5.77	-0.748	1.85669	0.892735	1.54e-06	3.31e-05
LOC8080981	Hypo_up	Chr02	60559347	60559579	-0.994	-2.23	-0.628	1.51227	0.596711	0.000572186	0.0054366
LOC8083100	Hypo_up	Chr05	53569882	53570026	-0.896	-2.01	-0.863	1.81341	0.858704	5.62e-05	0.000760239
LOC8083168	Hypo_up	Chr05	58065107	58065694	-0.949	-2.13	-0.624	1.55005	0.632315	1.39e-06	3.02e-05
LOC8085013	Hypo_up	Chr07	7592225	7592425	-0.636	-1.45	-1.01	1.54814	0.63054	1.37e-05	0.000225129
LOC8085925	Hypo_up	Chr01	6706128	6707516	-1.35	-2.96	-0.661	3.87718	1.95501	3.56e-32	2.27e-29

## Sheet: Table S4
Table S4. Real-time PCR primers and sequences
Gene	Accession number			Primer（5’→3’）
LOC8066282	XM_021451007.1			F: ACAGAATGACAAGCAGCACCTAC
				R: AGTTTAGTATGAAGCGGGTTGATGG
LOC8084853	XM_021455366.1			F: ACGCCGACACCACCATCC
				R: GCCGAAGCCGTGGAGGAG
SORBI	XM_021459286.1			F: TCCTGTCGCTGTGTACCTTCT
				R: GATGGGAGGTATGTAGCATCG
